# Supplementary material for: Antimicrobial Susceptibility Profiles of Escherichia coli Isolates from Clinical Cases of Chickens in Hungary Between 2022 and 2023
Source: Antibiotics (Basel). 2025 Feb 11;14(2):176. doi: 10.3390/antibiotics14020176 (PMC11851984; doi:10.3390/antibiotics14020176)
Supplement: Supplementary file 1 [file antibiotics-14-00176-s001.zip]

Archive with 2 entries (2 files):
- Additional data.xlsx
- Supplementary materials.pdf
