# Supplementary material for: Antimicrobial Susceptibility Profiles of Escherichia coli Isolates from Clinical Cases of Chickens in Hungary Between 2022 and 2023
Source: Antibiotics (Basel). 2025 Feb 11;14(2):176. doi: 10.3390/antibiotics14020176 (PMC11851984; doi:10.3390/antibiotics14020176)
Supplement: Supplementary file 1 [file antibiotics-14-00176-s001.zip › Additional data.xlsx]

## Sheet: Strains
No	Bacteria	Species	Organ origin	AMX	AMC	CFT	IMI	NEO	SPE	DOX	FLO	TIL	TIA	LIN	ENR	COL	PSA	VAN	Region
1	Escherichia coli	chicken	bone marrow	0.5	2	0.015	0.125	32	64	2	4	512	256	512	0.0007	0.25	0.5	256	Dél-Dunántúl
2	Escherichia coli	chicken	liver	2	1	0.06	1	64	128	4	16	256	256	1024	0.06	0.5	2	128	Közép-Dunántúl
3	Escherichia coli	chicken	bone marrow	128	4	0.06	0.125	64	64	64	16	512	128	1024	4	0.5	8	128	Közép-Dunántúl
4	Escherichia coli	chicken	bone marrow	2	1	0.03	0.5	32	64	8	16	8	128	1024	32	0.25	1	512	Közép-Dunántúl
5	Escherichia coli	chicken	bone marrow	2	2	0.015	0.25	128	32	1	8	512	256	1024	0.007	0.25	2	256	Közép-Dunántúl
6	Escherichia coli	chicken	liver	128	64	1024	256	1024	1024	32	256	512	1024	1024	32	1024	512	1024	Közép-Dunántúl
7	Escherichia coli	chicken	bone marrow	64	256	8	1	32	512	4	256	1024	1024	1024	0.5	1	128	1024	Dél-Alföld
8	Escherichia coli	chicken	bone marrow	4	1	1	1	64	512	2	16	256	256	1024	0.03	1	32	128	Dél-Alföld
9	Escherichia coli	chicken	bone marrow	4	2	0.125	0.125	64	64	2	16	8	128	1024	0.004	0.125	2	64	Dél-Alföld
10	Escherichia coli	chicken	bone marrow	8	2	0.03	0.25	32	1024	2	8	512	128	1024	0.125	0.125	128	128	Dél-Alföld
11	Escherichia coli	chicken	bone marrow	8	4	0.5	2	16	64	2	8	512	128	512	4	64	4	512	Dél-Alföld
12	Escherichia coli	chicken	bone marrow	512	2	0.015	0.06	64	128	16	256	1024	128	1024	0.015	0.0007	1024	512	Észak-Magyarország
13	Escherichia coli	chicken	bone marrow	4	4	0.06	1	32	32	2	16	64	64	64	16	0.125	4	32	Észak-Magyarország
14	Escherichia coli	chicken	liver	4	4	0.125	1	32	32	2	32	64	64	64	16	0.03	128	32	Dél-Alföld
15	Escherichia coli	chicken	bone marrow	4	2	0.06	1	32	16	2	16	64	64	64	16	0.03	4	32	Észak-Magyarország
16	Escherichia coli	chicken	bone marrow	512	4	16	0.125	16	64	8	128	512	128	1024	32	0.06	4	256	Dél-Alföld
17	Escherichia coli	chicken	bone marrow	512	128	0.5	2	512	1024	1	128	512	512	512	4	512	512	256	Dél-Alföld
18	Escherichia coli	chicken	liver	8	4	2	1	256	256	8	64	512	1024	1024	0.25	1	8	512	Közép-Dunántúl
19	Escherichia coli	chicken	bone marrow	512	4	1	1	32	64	2	4	512	128	512	2	128	4	512	Észak-Magyarország
20	Escherichia coli	chicken	bone marrow	512	4	0.015	0.06	32	64	8	256	512	256	1024	32	0.06	1024	256	Dél-Alföld
21	Escherichia coli	chicken	liver	256	4	512	0.5	512	128	16	256	1024	512	1024	4	1024	1024	256	Dél-Alföld
22	Escherichia coli	chicken	liver	32	32	0.03	1	32	32	8	16	64	64	64	0.5	0.5	128	32	Dél-Alföld
23	Escherichia coli	chicken	oviduct	8	8	0.03	4	32	32	2	16	64	64	64	1	0.25	4	32	Közép-Dunántúl
24	Escherichia coli	chicken	bone marrow	4	8	1	4	32	32	4	16	64	64	64	2	4	8	32	Dél-Alföld
25	Escherichia coli	chicken	bone marrow	4	4	1	4	32	32	64	16	64	64	64	0.5	16	32	32	Dél-Alföld
26	Escherichia coli	chicken	bone marrow	2	2	0.06	0.125	16	64	32	16	512	128	1024	0.125	0.06	16	256	Dél-Alföld
27	Escherichia coli	chicken	bone marrow	16	8	0.25	4	32	32	4	32	64	64	64	0.5	1	16	32	Dél-Alföld
28	Escherichia coli	chicken	joint	1024	8	1024	0.03	16	64	2	4	512	128	1024	0.007	0.015	4	512	Dél-Alföld
29	Escherichia coli	chicken	liver	32	16	2	4	32	32	64	16	64	64	64	16	0.25	128	32	Dél-Alföld
30	Escherichia coli	chicken	bone marrow	512	8	0.03	0.25	512	256	64	8	512	128	1024	64	0.25	1024	256	Dél-Alföld
31	Escherichia coli	chicken	liver	2	2	0.03	0.03	64	64	32	8	512	128	512	0.015	0.015	8	256	Észak-Magyarország
32	Escherichia coli	chicken	bone marrow	1024	8	0.03	0.25	16	64	1	8	512	128	1024	32	0.125	1024	256	Észak-Alföld
33	Escherichia coli	chicken	bone marrow	2	2	0.03	0.25	64	64	1	1	1024	256	1024	0.03	0.125	2	256	Közép-Magyarország
34	Escherichia coli	chicken	bone marrow	8	8	0.06	1	16	32	8	16	64	64	64	0.03	1	4	32	Dél-Alföld
35	Escherichia coli	chicken	bone marrow	4	8	0.125	1	32	32	4	16	64	64	64	0.03	0.06	8	32	Dél-Alföld
36	Escherichia coli	chicken	liver	32	32	0.06	16	32	32	64	32	64	64	64	16	16	0.5	32	Dél-Alföld
37	Escherichia coli	chicken	liver	256	4	0.03	0.5	64	512	4	16	1024	512	1024	0.5	512	16	512	Közép-Dunántúl
38	Escherichia coli	chicken	bone marrow	32	32	0.06	0.25	32	32	64	64	64	64	64	16	1	128	32	Dél-Alföld
39	Escherichia coli	chicken	liver	512	8	0.25	0.125	16	64	64	8	1024	1024	512	64	0.015	1024	256	Dél-Alföld
40	Escherichia coli	chicken	bone marrow	1024	16	64	0.5	512	128	2	16	512	128	1024	1	512	1024	256	Dél-Alföld
41	Escherichia coli	chicken	bone marrow	4	4	0.5	0.5	32	32	1	8	64	64	64	0.125	0.25	4	32	Dél-Alföld
42	Escherichia coli	chicken	liver	32	32	0.06	16	32	32	64	64	64	64	64	16	0.25	128	32	Dél-Alföld
43	Escherichia coli	chicken	bone marrow	32	16	0.06	1	32	32	32	8	64	64	64	0.5	0.5	8	32	Közép-Dunántúl
44	Escherichia coli	chicken	liver	32	16	0.03	16	16	32	64	8	64	64	64	8	0.125	1	32	Dél-Alföld
45	Escherichia coli	chicken	liver	4	8	0.06	0.25	16	32	4	8	64	64	64	0.5	0.125	128	32	Dél-Alföld
46	Escherichia coli	chicken	liver	1024	8	64	4	1024	128	16	32	1024	256	1024	32	512	4	256	Közép-Dunántúl
47	Escherichia coli	chicken	trachea	1024	128	4	2	128	1024	64	128	1024	1024	1024	0.5	1	512	1024	Dél-Dunántúl
48	Escherichia coli	chicken	liver	1024	64	0.06	0.06	16	512	64	256	512	256	1024	32	0.25	1024	512	Közép-Magyarország
49	Escherichia coli	chicken	bone marrow	4	8	0.03	0.25	8	16	64	8	1024	128	1024	0.007	0.007	1024	512	Dél-Alföld
50	Escherichia coli	chicken	liver	32	32	0.06	16	32	32	64	64	64	64	64	16	0.5	128	32	Közép-Magyarország
51	Escherichia coli	chicken	bone marrow	128	16	0.06	0.25	8	16	4	256	512	128	1024	0.015	0.015	512	256	Dél-Alföld
52	Escherichia coli	chicken	bone marrow	512	32	0.06	0.25	8	32	16	16	512	128	1024	2	0.015	8	512	Dél-Alföld
53	Escherichia coli	chicken	liver	16	32	0.125	0.25	32	32	16	4	64	64	64	0.125	0.25	16	32	Dél-Alföld
54	Escherichia coli	chicken	bone marrow	8	8	0.06	0.25	4	16	2	8	512	128	1024	0.015	0.125	16	256	Észak-Alföld
55	Escherichia coli	chicken	liver	32	32	0.06	0.5	32	32	2	8	64	64	64	0.25	16	8	32	Észak-Alföld
56	Escherichia coli	chicken	bone marrow	8	8	0.06	0.25	32	32	4	8	64	64	64	1	0.5	16	32	Dél-Alföld
57	Escherichia coli	chicken	bone marrow	32	32	0.06	0.125	32	32	16	8	64	64	64	1	0.25	128	32	Dél-Dunántúl
58	Escherichia coli	chicken	bone marrow	32	16	0.03	16	32	32	4	16	64	64	64	0.5	0.5	4	32	Közép-Magyarország
59	Escherichia coli	chicken	liver	8	8	0.03	0.125	2	16	2	8	256	64	512	0.03	0.125	512	256	Közép-Dunántúl
60	Escherichia coli	chicken	bone marrow	32	32	0.06	16	32	32	16	8	64	64	64	0.25	0.5	128	32	Dél-Alföld
61	Escherichia coli	chicken	bone marrow	32	8	0.06	1	32	32	16	8	64	64	64	0.03	0.5	8	32	Közép-Dunántúl
62	Escherichia coli	chicken	bone marrow	2	8	0.03	0.125	1	8	2	4	256	32	512	0.03	0.007	2	256	Dél-Dunántúl
63	Escherichia coli	chicken	liver	8	4	0.5	0.25	4	16	16	8	128	64	512	0.0007	0.06	16	256	Nyugat-Dunántúl
64	Escherichia coli	chicken	liver	1024	8	0.03	2	4	256	64	4	512	1024	1024	16	128	1024	1024	Nyugat-Dunántúl
65	Escherichia coli	chicken	bone marrow	32	16	0.125	0.5	32	32	32	8	64	64	64	1	0.125	16	32	Közép-Dunántúl
66	Escherichia coli	chicken	bone marrow	32	32	0.06	0.25	32	32	1	8	64	64	64	0.5	1	8	32	Közép-Dunántúl
67	Escherichia coli	chicken	liver	512	8	1024	0.25	1	16	1	4	256	64	512	4	0.125	16	256	Dél-Dunántúl
68	Escherichia coli	chicken	bone marrow	8	4	0.03	0.125	4	8	2	8	256	64	512	0.06	0.015	512	256	Dél-Alföld
69	Escherichia coli	chicken	bone marrow	4	4	0.125	0.5	2	16	2	4	256	32	512	64	0.125	16	512	Dél-Alföld
70	Escherichia coli	chicken	bone marrow	0.25	2	1	0.03	2	32	16	4	1	128	8	0.5	16	1024	32	Dél-Alföld
71	Escherichia coli	chicken	liver	32	32	4	0.25	32	32	4	8	64	64	64	0.5	0.25	16	32	Közép-Magyarország
72	Escherichia coli	chicken	bone marrow	256	8	0.03	0.25	128	16	8	8	256	64	512	0.015	0.06	512	256	Dél-Alföld
73	Escherichia coli	chicken	liver	32	32	16	1	32	32	32	64	64	64	64	8	16	128	32	Dél-Alföld
74	Escherichia coli	chicken	liver	8	32	0.03	0.125	32	32	64	8	64	64	64	0.25	0.125	16	32	Dél-Alföld
75	Escherichia coli	chicken	bone marrow	32	32	0.25	0.25	32	32	64	64	64	64	64	8	0.125	128	32	Dél-Alföld
76	Escherichia coli	chicken	bone marrow	32	32	0.25	0.25	32	32	64	8	64	64	64	8	0.06	128	32	Észak-Magyarország
77	Escherichia coli	chicken	bone marrow	8	4	0.06	0.25	32	32	1	8	64	64	64	0.06	0.5	8	32	Dél-Alföld
78	Escherichia coli	chicken	bone marrow	32	32	0.06	0.25	32	32	32	64	64	64	64	8	0.5	4	32	Dél-Alföld
79	Escherichia coli	chicken	bone marrow	32	32	0.25	0.125	32	32	64	8	64	64	64	8	0.125	128	32	Dél-Alföld
80	Escherichia coli	chicken	lung	32	32	2	4	32	32	64	64	64	64	64	16	16	128	32	Észak-Alföld
81	Escherichia coli	chicken	bone marrow	32	32	0.125	0.125	32	32	64	64	64	64	64	16	0.5	128	32	Közép-Dunántúl
82	Escherichia coli	chicken	lung	32	32	16	4	32	32	16	8	64	64	64	4	16	32	32	Közép-Dunántúl
83	Escherichia coli	chicken	bone marrow	4	8	0.06	0.5	32	32	2	8	64	64	64	2	0.25	32	32	Dél-Alföld
84	Escherichia coli	chicken	bone marrow	32	32	0.125	0.25	32	32	32	64	64	64	64	16	0.25	128	32	Dél-Alföld
85	Escherichia coli	chicken	lung	32	32	2	1	32	32	64	64	64	64	64	0.5	16	128	32	Közép-Magyarország
86	Escherichia coli	chicken	bone marrow	2	4	0.03	0.06	32	32	1	4	64	64	64	0.03	0.5	8	32	Észak-Alföld
87	Escherichia coli	chicken	bone marrow	32	32	16	16	32	32	64	8	64	64	64	16	16	1	32	Észak-Alföld
88	Escherichia coli	chicken	bone marrow	256	8	1024	0.06	64	32	2	32	256	128	1024	2	0.25	4	256	Dél-Alföld
89	Escherichia coli	chicken	bone marrow	8	32	0.25	16	32	32	64	64	64	64	64	0.125	16	128	32	Dél-Alföld
90	Escherichia coli	chicken	liver	32	32	0.06	1	32	32	64	64	64	64	64	16	1	128	32	Dél-Alföld
91	Escherichia coli	chicken	bone marrow	512	8	0.03	0.06	32	64	2	4	512	128	512	16	0.015	1024	256	Észak-Magyarország
92	Escherichia coli	chicken	liver	32	16	0.125	0.25	32	32	8	16	64	64	64	16	16	64	32	Közép-Magyarország
93	Escherichia coli	chicken	bone marrow	32	32	0.125	4	32	32	16	32	64	64	64	0.25	4	128	32	Dél-Alföld
94	Escherichia coli	chicken	bone marrow	8	8	0.06	1	32	32	2	16	64	64	64	0.125	1	128	32	Észak-Magyarország
95	Escherichia coli	chicken	liver	32	16	0.25	2	32	32	64	32	64	64	64	16	4	128	32	Dél-Alföld
96	Escherichia coli	chicken	liver	256	8	0.06	0.25	16	512	16	8	512	128	512	0.5	0.25	1024	256	Észak-Magyarország
97	Escherichia coli	chicken	bone marrow	128	4	0.125	0.5	1024	128	32	8	512	256	1024	0.06	0.5	8	128	Dél-Alföld
98	Escherichia coli	chicken	bone marrow	512	64	2	0.5	128	1024	16	32	1024	1024	512	4	512	1024	512	Dél-Alföld
99	Escherichia coli	chicken	bone marrow	2	2	0.015	0.25	64	64	1	8	512	128	1024	1	0.25	4	256	Dél-Alföld
100	Escherichia coli	chicken	bone marrow	4	0.5	0.06	0.5	64	128	4	8	512	256	1024	2	0.5	8	256	Dél-Alföld
101	Escherichia coli	chicken	bone marrow	2	2	0.015	0.5	32	64	4	8	1024	256	1024	32	0.125	16	256	Dél-Alföld
102	Escherichia coli	chicken	liver	256	64	4	1	64	256	8	8	512	128	1024	1	0.25	1024	512	Dél-Alföld
103	Escherichia coli	chicken	bone marrow	512	8	0.007	0.06	1024	64	8	8	512	128	1024	0.25	0.25	32	256	Dél-Alföld
104	Escherichia coli	chicken	bone marrow	1024	8	0.03	0.5	512	512	32	8	512	128	512	0.25	0.5	1024	256	Dél-Alföld
105	Escherichia coli	chicken	lung	32	2	0.03	0.5	64	128	0.5	8	512	128	1024	0.03	0.125	2	128	Közép-Magyarország
106	Escherichia coli	chicken	liver	4	0.5	0.03	0.25	32	32	32	8	1024	256	1024	0.015	0.125	1	256	Közép-Dunántúl
107	Escherichia coli	chicken	liver	2	4	0.015	0.5	32	64	0.5	4	512	128	512	0.007	0.015	2	256	Észak-Magyarország
108	Escherichia coli	chicken	bone marrow	4	0.5	0.03	0.25	16	64	0.5	8	1024	256	1024	0.5	0.125	2	256	Észak-Alföld
109	Escherichia coli	chicken	bone marrow	256	8	1024	0.06	16	32	8	8	512	128	1024	0.007	0.25	4	256	Közép-Dunántúl
110	Escherichia coli	chicken	liver	8	2	0.03	0.25	32	128	2	8	512	128	1024	0.015	0.25	2	128	Észak-Magyarország
111	Escherichia coli	chicken	bone marrow	32	32	2	2	32	32	32	16	64	64	64	0.03	0.25	8	32	Dél-Alföld
112	Escherichia coli	chicken	bone marrow	32	4	2	4	32	32	4	32	64	64	64	1	1	16	32	Dél-Alföld
113	Escherichia coli	chicken	bone marrow	32	32	2	2	32	32	16	32	64	64	64	16	16	128	32	Dél-Alföld
114	Escherichia coli	chicken	bone marrow	32	16	1	4	32	32	64	32	64	64	64	0.125	1	128	32	Észak-Alföld
115	Escherichia coli	chicken	bone marrow	8	4	0.5	4	32	32	4	64	64	64	64	16	0.5	4	32	Észak-Alföld
116	Escherichia coli	chicken	bone marrow	8	16	0.5	2	32	32	32	16	64	64	64	0.03	16	8	32	Észak-Alföld
117	Escherichia coli	chicken	oviduct	2	2	0.06	0.125	16	64	2	16	512	256	1024	0.06	0.06	2	256	Közép-Dunántúl
118	Escherichia coli	chicken	lung	2	2	0.03	0.5	16	64	2	16	512	256	1024	0.03	0.06	2	512	Közép-Dunántúl
119	Escherichia coli	chicken	bone marrow	32	32	0.5	0.125	32	32	64	64	64	64	64	16	8	128	32	Dél-Alföld
120	Escherichia coli	chicken	bone marrow	32	32	0.06	16	32	32	64	64	64	64	64	16	1	128	32	Dél-Alföld
121	Escherichia coli	chicken	bone marrow	32	16	16	16	32	32	2	16	64	64	64	0.03	0.5	2	32	Dél-Alföld
122	Escherichia coli	chicken	bone marrow	32	32	0.125	16	32	32	32	64	64	64	64	16	4	128	32	Dél-Alföld
123	Escherichia coli	chicken	bone marrow	32	16	0.06	16	32	32	2	16	64	64	64	16	4	4	32	Dél-Alföld
124	Escherichia coli	chicken	bone marrow	1024	32	512	1	1024	1024	32	128	1024	512	1024	32	512	1024	512	Észak-Magyarország
125	Escherichia coli	chicken	bone marrow	2	2	256	0.5	512	128	8	16	1024	512	1024	0.5	512	2	512	Észak-Magyarország
126	Escherichia coli	chicken	liver	4	8	0.06	0.5	32	32	8	16	64	64	64	0.25	0.5	16	32	Dél-Alföld
127	Escherichia coli	chicken	liver	4	16	0.06	16	32	32	4	16	64	64	64	8	0.5	4	32	Dél-Alföld
128	Escherichia coli	chicken	bone marrow	4	4	0.5	0.125	32	32	0.5	32	64	64	64	0.03	1	4	32	Észak-Magyarország
129	Escherichia coli	chicken	bone marrow	0.5	0.5	0.015	0.125	8	256	16	16	1024	1024	1024	0.015	0.003	64	256	Észak-Magyarország
130	Escherichia coli	chicken	bone marrow	32	32	0.03	0.25	32	32	32	64	64	64	64	16	0.5	128	32	Dél-Alföld
131	Escherichia coli	chicken	bone marrow	128	2	0.03	0.06	32	32	2	8	512	128	1024	1	0.25	4	128	Dél-Alföld
132	Escherichia coli	chicken	bone marrow	8	16	0.25	4	32	32	16	64	64	64	64	2	4	64	32	Dél-Alföld
133	Escherichia coli	chicken	bone marrow	256	8	0.03	4	64	1024	128	8	1024	1024	1024	16	1024	1024	1024	Dél-Alföld

## Sheet: MDR
Individual number of resistance strains	Number of resistance strains	Number of antibiotics	Antibiotics
3	1	11	CEF, IMI, DOX, POT, AMK, FLO, ENR, AMO, NEO, SPE, KOL
38	1	10	CEF, IMI, DOX, POT, FLO, ENR, AMO, NEO, SPE, KOL
99	1	10	CEF, DOX, POT, AMK, FLO, ENR, AMO, NEO, SPE, KOL
63, 97	2	9	IMI, DOX, POT, AMK, FLO, ENR, AMO, NEO, KOL
80	1	9	DOX, POT, AMK, FLO, ENR, AMO, NEO, SPE, KOL
65	1	9	CEF, IMI, DOX, POT, AMK, ENR, AMO, NEO, KOL
17	1	9	CEF, DOX, POT, FLO, ENR, AMO, NEO, SPE, KOL
57	1	9	CEF, DOX, POT, AMK, FLO, ENR, AMO, NEO, KOL
13	1	8	POT, AMK, FLO, ENR, AMO, NEO, SPE, KOL
108	1	8	IMI, DOX, POT, ENR, AMO, NEO, SPE, KOL
35, 41, 95	3	8	IMI, DOX, POT, AMK, FLO, ENR, AMO, NEO
75	1	8	IMI, DOX, POT, AMK, FLO, AMO, NEO, KOL
30	1	8	IMI, DOX, AMK, FLO, ENR, AMO, NEO, KOL
90, 94	2	8	DOX, POT, AMK, FLO, ENR, AMO, NEO, KOL
69	1	8	CEF, IMI, DOX, AMK, ENR, AMO, NEO, KOL
39	1	8	CEF, DOX, POT, AMK, FLO, AMO, NEO, SPE
98	1	7	IMI, POT, FLO, ENR, AMO, NEO, KOL
107	1	7	IMI, DOX, POT, FLO, ENR, NEO, KOL
25	1	7	IMI, DOX, POT, FLO, ENR, AMO, NEO
71	1	7	IMI, DOX, POT, AMK, FLO, NEO, KOL
77	1	7	DOX, POT, FLO, ENR, AMO, NEO, KOL
40	1	7	DOX, POT, AMK, FLO, ENR, AMO, SPE
32, 59, 61, 64, 67, 72, 105	7	7	DOX, POT, AMK, FLO, ENR, AMO, NEO
68	1	7	DOX, POT, AMK, FLO, AMO, NEO, KOL
34	1	7	CEF, POT, FLO, AMO, NEO, SPE, KOL
4	1	7	CEF, POT, AMK, FLO, AMO, NEO, SPE
74	1	6	POT, FLO, ENR, AMO, NEO, KOL
31	1	6	POT, FLO, AMO, NEO, SPE, KOL
20	1	6	IMI, POT, FLO, ENR, NEO, KOL
21	1	6	IMI, DOX, POT, FLO, NEO, KOL
91	1	6	IMI, DOX, POT, FLO, AMO, NEO
48	1	6	IMI, DOX, POT, AMK, AMO, NEO
1	1	6	DOX, POT, FLO, ENR, AMO, NEO
8	1	6	DOX, POT, FLO, AMO, NEO, SPE
50	1	6	DOX, POT, ENR, AMO, SPE, KOL
26	1	6	DOX, POT, ENR, AMO, NEO, SPE
43	1	6	DOX, POT, AMK, FLO, ENR, AMO
88	1	6	DOX, POT, AMK, FLO, AMO, NEO
60, 62	2	6	DOX, POT, AMK, ENR, AMO, NEO
70	1	6	CEF, POT, FLO, ENR, AMO, NEO
83	1	6	CEF, POT, AMK, AMO, NEO, SPE
16	1	5	POT, FLO, ENR, AMO, NEO
15	1	5	POT, ENR, AMO, NEO, KOL
18	1	5	POT, AMK, FLO, AMO, NEO
45	1	5	POT, AMK, AMO, NEO, KOL
92, 102	2	5	IMI, POT, FLO, ENR, NEO
47, 89	2	5	IMI, POT, FLO, AMO, NEO
93	1	5	DOX, POT, FLO, NEO, KOL
79, 85	2	5	DOX, POT, AMO, NEO, SPE
46	1	5	DOX, POT, AMK, AMO, NEO
12	1	5	CEF, POT, FLO, ENR, AMO
55	1	5	CEF, POT, AMK, AMO, NEO
96	1	5	CEF, IMI, FLO, AMO, NEO
100	1	5	CEF, FLO, NEO, SPE, KOL
5, 14	2	4	POT, FLO, NEO, SPE
9, 10, 11	3	4	POT, FLO, ENR, NEO
81	1	4	POT, ENR, NEO, SPE
73	1	4	POT, ENR, AMO, NEO
52	1	4	POT, AMK, AMO, NEO
19, 23	2	4	IMI, POT, FLO, NEO
37	1	4	IMI, DOX, ENR, AMO
104	1	4	DOX, POT, FLO, SPE
33	1	4	DOX, POT, ENR, AMO
78	1	4	DOX, POT, AMO, SPE
36, 49, 51	3	4	DOX, POT, AMO, NEO
44, 58	2	4	DOX, POT, AMK, NEO
53	1	4	CEF, POT, ENR, AMO
6	1	3	POT, NEO, SPE
29, 76, 101, 103	4	3	POT, FLO, NEO
42	1	3	POT, FLO, AMO
66, 82	2	3	POT, ENR, NEO
7	1	3	POT, ENR, KOL
28	1	3	POT, ENR, AMO
56, 84, 106	3	3	POT, AMO, NEO
0	1	3	FLO, NEO, SPE
2	1	3	FLO, ENR, NEO
27	1	3	DOX, POT, NEO
54	1	3	DOX, POT, KOL
22	1	3	DOX, POT, FLO
24, 87	2	3	CEF, POT, AMO
86	1	3	AMO, NEO, SPE
